# Supplementary material for: Integrative taxonomy resolves the cryptic and pseudo-cryptic Radula buccinifera complex (Porellales, Jungermanniopsida), including two reinstated and five new species
Source: PhytoKeys. 2013 Oct 30;(27):1–113. doi: 10.3897/phytokeys.27.5523 (PMC3821098; doi:10.3897/phytokeys.27.5523)
Supplement: XML Treatment for Radula imposita [file phytokeys.27.5523-treatment5.xml]

<!DOCTYPE tp:taxon-treatment
  PUBLIC "-//TaxonX//DTD Taxonomic Treatment Publishing DTD v0 20100105//EN" "tax-treatment-NSO.dtd">
<tp:taxon-treatment xmlns:tp="http://www.plazi.org/taxpub"><tp:treatment-meta><mixed-citation publication-type="journal"><person-group><name><surname>Renner</surname><given-names>Matt A.M.</given-names></name><name><surname>Devos</surname><given-names>Nicolas</given-names></name><name><surname>Patiño</surname><given-names>Jairo</given-names></name><name><surname>Brown</surname><given-names>Elizabeth A.</given-names></name><name><surname>Orme</surname><given-names>Andrew</given-names></name><name><surname>Elgey</surname><given-names>Michael</given-names></name><name><surname>Wilson</surname><given-names>Trevor C.</given-names></name><name><surname>Gray</surname><given-names>Lindsey J.</given-names></name><name><surname>von Konrat</surname><given-names>Matt J.</given-names></name></person-group><article-title>Integrative taxonomy resolves the cryptic and pseudo-cryptic <italic>Radula buccinifera</italic> complex (Porellales, Jungermanniopsida), including two reinstated and five new species</article-title><source>PhytoKeys</source><day>30</day><month>10</month><year>2013</year><volume>2013</volume><issue>27</issue><fpage>1</fpage><lpage>113</lpage><pub-id pub-id-type="doi">10.3897/phytokeys.27.5523</pub-id></mixed-citation></tp:treatment-meta><tp:nomenclature><tp:taxon-name>
                        <tp:taxon-name-part taxon-name-part-type="genus">Radula</tp:taxon-name-part>
                        <tp:taxon-name-part taxon-name-part-type="species">imposita</tp:taxon-name-part>
                        <object-id xmlns:xlink="http://www.w3.org/1999/xlink" xlink:type="simple">http://species-id.net/wiki/Radula_imposita</object-id>
                    </tp:taxon-name><tp:taxon-authority>M.A.M.Renner</tp:taxon-authority><tp:taxon-status xmlns:xlink="http://www.w3.org/1999/xlink" xlink:type="simple">sp. nov.</tp:taxon-status><xref ref-type="fig" rid="F17">Figs 17</xref><xref ref-type="fig" rid="F18">–18</xref></tp:nomenclature><tp:treatment-sec sec-type="Diagnosis"><title>Diagnosis.</title><p>Similar to both <italic><tp:taxon-name>Radula buccinifera</tp:taxon-name></italic> and <italic><tp:taxon-name>Radula demissa</tp:taxon-name></italic> and could easily be mistaken for a poorly developed morph of either, but differs in the crenulate leaf-lobe margins and low dome-shaped papillae over each leaf-lobe cell. Differs also in the relatively small size, the densely but irregularly pinnate branching pattern, and the irregular margins to the female-bract lobes, which are also crenulate.</p></tp:treatment-sec><tp:treatment-sec sec-type="Type"><title>Type.</title><p>Australia: Queensland: Cook, Daintree National Park, Mount Lewis, headwaters of Leichhardt Creek flowing down the south-west flanks of the summit, epiphyllous on <italic><tp:taxon-name>Normandia</tp:taxon-name></italic> frond overhanging stream, 1150 m, <named-content xmlns:xlink="http://www.w3.org/1999/xlink" content-type="dwc:verbatimCoordinates" xlink:type="simple">16°35'03"S, 145°16'33"E</named-content>, 27 May 2012, <italic>M.A.M. Renner 6356, V.C. Linis &amp; E.A. Brown</italic> (holotype: NSW896812; isotype: BRI).</p></tp:treatment-sec><tp:treatment-sec sec-type="Description"><title>Description.</title><p>[From NSW896812] Forming tufts of overlapping and interlocking shoots on leaves and twigs, bright- to mid-green when fresh, fading to a glossy tan or brown in herbarium; shoot systems densely irregularly pinnately branched in female plants, with additional pseudodichotomous branching in fertile female plants due to production of pairs of subfloral innovations below gynoecia; monomorphic, 0.8–1.2 mm wide and up to 30 mm long, branches smaller in stature than parent shoot; older shoot sectors retaining leaf-lobes. Stems 80–130 µm diameter, with cortical cells in a single tier of 15–30 rows; cortical cell walls yellow-brown to brown pigmented; external free cortical cell wall heavily and continuously thickened, radial longitudinal cortical walls thickened or not, inner tangential wall more or less continuously thickened; medulla cells in 10–25 rows; cell walls yellow-brown pigmented, with medium-sized triangular to weakly bulging trigones, walls between trigones lacking thickenings or continuously thickened; cortical cells on dorsal stem surface arranged in straight longitudinal rows on young and mature shoot sectors. Leaf insertion reaching dorsal stem mid-line or not, leaving zero or one dorsal cortical cell rows leaf-free, in some shoots stem growth appears to have introduced an additional cortical cell row to the dorsal stem surface, in which case a single row of dorsal cortical cells is leaf-free, but this row is discontinuous between adjacent leaf pairs; leaf insertion not attaining the ventral stem mid-line, leaving two to four ventral cortical cell rows leaf-free. Leaf lobes elliptic-ovate, 430–700 µm long by 320–450 μm wide, larger on primary shoots, contiguous to imbricate, not to weakly falcate, acroscopic base not sharply deflexed away from stem, flat, patent, not interlocking over the dorsal stem surface, stem visible between leaf lobes in dorsal view; margins irregularly but minutely repand, crenulated due to medial wall thickenings on marginal cell walls, the interior lobe margin weakly ampliate, covering part of the dorsal stem surface but not often reaching the stem midline, and never exceeding the opposite stem margin, antical margin curved, exterior margin curved, postical margin curved to straight; angle between postical lobe margin and keel 45-60°. Lobules rhombic when small to almost quadrate, one sixth the lobe area, 175–345 <!--PageBreak-->µm long by 150–265 μm wide, larger on leading shoots; keel straight to curved, angle between keel and stem 135°, keel apex and postical lobe margin running into lobe margin smoothly or shallowly notched; interior lobule margin free for one eighth to <!--PageBreak-->one sixth its length, free portion not or weakly ampliate, not or hardly extending onto the ventral stem surface; acroscopic margin shallowly S-shaped, apical portion inclined towards stem; apex apiculate-rounded; free exterior margin straight to curved, margins plane, entire; lobe-lobule junction level with the acroscopic end of stem insertion in small and large lobules; attached to stem along 0.83 to 0.88 of the interior margin, stem insertion straight to curved, not revolute at acroscopic end; lobule apex bearing a single papilla, with another two papilla situated on the interior lobule margin above the stem insertion. Leaf lobe cells rounded-oblong, not arranged in rows, unequally sized, 11–22 µm long by 8–16 μm wide, walls slightly thickened their entire length, sometimes with small triangular trigones, medial wall thickenings absent; cells of lobe margin smaller than those of leaf middle, quadrate to rectangular, 9–14 µm long and wide, interior walls not differentially thickened, exterior walls with pronounced medial thickening, and medially bulging cell lumen; leaf lobe cell surface papillose, upper lobe wall differentially thickened over cell lumen forming a single low dome-shaped papilla over each cell. Oil-bodies not known. Asexual reproduction not known. Dioicous. Androecia not known. Gynoecia terminal on leading shoots, subtended by two subfloral innovations that are full-sized and again fertile; archegonia 145–160 µm tall, archegonia neck five or six cell columns, 6–8 per gynoecium on a small disc of tissue, encompassed by the protoperianth; female bracts in one pair, slightly asymmetrical with lobule on one larger than the other, imbricate, elliptic-ovate, lobe 520–570 μm long by 240–320 μm wide, margins irregular and crenulate; lobules rectangular-ovate, one half to two thirds the lobe area, apex rounded to obtuse, keel arched, irregular.</p><fig id="F17" position="float" orientation="portrait"><label>Figure 17.</label><caption><p><italic><tp:taxon-name>Radula imposita</tp:taxon-name></italic> Line drawings. <bold>A</bold> Cellular detail of leaf lobe margin <bold>B</bold> Cellular detail of medial leaf-lobe cells <bold>C</bold> Ventral view of shoot <bold>D</bold> Transverse section of stem from primary shoot <bold>E</bold> Cellular detail of lobule apex <bold>F</bold> Cellular detail of lobule interior base <bold>G</bold> Dorsal view of shoot <bold>H</bold> Five lobules from secondary shoots <bold>I</bold> Five lobules from primary shoots <bold>J</bold> Ventral view of stem surface <bold>K</bold> Dorsal view of stem surface, showing leaf-lobe insertion attaining the dorsal stem mid-line <bold>L</bold> Female bracts <bold>M</bold> Archegonium. Scale bars: <bold>A–B, D–F</bold>: 40 µm. <bold>C, G</bold>: 600 µm.: <bold>H, I, L</bold>: 240 µm. <bold>J–K, M</bold>: 60 µm. All from NSW896812.</p></caption><graphic xmlns:xlink="http://www.w3.org/1999/xlink" xlink:href="PhytoKeys-027-001-g017.jpg" position="float" orientation="portrait" xlink:type="simple"/></fig><fig id="F18" position="float" orientation="portrait"><label>Figure 18.</label><caption><p><italic><tp:taxon-name>Radula imposita</tp:taxon-name></italic> pictures. <bold>A</bold> Ventral view of shoot <bold>B</bold> Dorsal view of shoot apex. <bold>C–E</bold> Ventral view of lobules on primary shoots <bold>F</bold> Gynoecium <bold>G</bold> Transverse sections of stems from primary shoot <bold>H</bold> Leaf-lobe marginal cells. All from NSW896812.</p></caption><graphic xmlns:xlink="http://www.w3.org/1999/xlink" xlink:href="PhytoKeys-027-001-g018.jpg" position="float" orientation="portrait" xlink:type="simple"/></fig></tp:treatment-sec><tp:treatment-sec sec-type="Etymology"><title>Etymology.</title><p><italic>Imposita</italic>: laid-upon, in reference to both the epiphyllous habit and the way the small, densely packed branches grow over one another in the type.</p></tp:treatment-sec><tp:treatment-sec sec-type="Distribution"><title>Distribution and ecology.</title><p>Known to date from four specimens, all growing over running streams on either leaves or bark including tree-trunks and branches. The specimens were collected in the North Coast of New South Wales, and in the Wet Tropics Bioregion of north-east Queensland.</p></tp:treatment-sec><tp:treatment-sec sec-type="Variation"><title>Variation.</title><p>Within its already reduced size, in comparison to its relatives, <italic><tp:taxon-name>Radula imposita</tp:taxon-name></italic> exhibits limited variation in shoot size and lobule morphology within individuals, and much more variation between individuals. However, knowledge of this species is based on only four specimens, from extremes of a geographical distribution spanning 15 degrees of latitude, so more variation than described here should be anticipated.</p></tp:treatment-sec><tp:treatment-sec sec-type="Recognition"><title>Recognition.</title><p><italic><tp:taxon-name>Radula imposita</tp:taxon-name></italic> could easily be mistaken for a poorly developed morph of either <italic><tp:taxon-name>Radula buccinifera</tp:taxon-name></italic> or <italic><tp:taxon-name>Radula demissa</tp:taxon-name></italic>. The ecological envelope and geographical distribution of both species exhibits some overlap with <italic><tp:taxon-name>Radula imposita</tp:taxon-name></italic>. However, the crenulate leaf-lobe margins and low dome-shaped papillae over each leaf lobe cell are distinctive and will immediately distinguish <italic><tp:taxon-name>Radula imposita</tp:taxon-name></italic> from both <italic><tp:taxon-name>Radula demissa</tp:taxon-name></italic> and <italic><tp:taxon-name>Radula buccinifera</tp:taxon-name></italic>. Several other features are distinctive of <italic><tp:taxon-name>Radula imposita</tp:taxon-name></italic> including the relatively small size, the dense irregularly pinnate branching pattern with almost monomorphic shoots, and the irregular and crenulate margins to the female-bract lobes.</p></tp:treatment-sec><tp:treatment-sec sec-type="Specimens examined"><title>Specimens examined.</title><p>Australia: New South Wales: North Coast, Dorrigo National Park, Rosewood River, Rosewood Creek Track, Oreocallis Gully, <!--PageBreak--><!--PageBreak--><named-content xmlns:xlink="http://www.w3.org/1999/xlink" content-type="dwc:verbatimCoordinates" xlink:type="simple">30°21'58"S, 152°48'12"E</named-content>, 650 m, 15 Apr 2011, <italic>M.A.M. Renner 5275</italic>, NSW875821; North Coast, Karuah River Road at Karuah River, Chichester State Forest, 26 km SW of Gloucester, <named-content xmlns:xlink="http://www.w3.org/1999/xlink" content-type="dwc:verbatimCoordinates" xlink:type="simple">32°07'S, 151°43'E</named-content>, 380 m, 27 Apr 1990, <italic>H. Streimann 44710</italic>, CANB9010658; North Coast, Myall River State Forest, Strike-a-light camping area, on road leading to ford across Macleans River, <named-content xmlns:xlink="http://www.w3.org/1999/xlink" content-type="dwc:verbatimCoordinates" xlink:type="simple">32°17'31"S, 152°05'04"E</named-content>, 210 m, 5 Apr 2002, <italic>E.A. Brown 2002/18 &amp; B.J. Conn</italic>, NSW491702.</p></tp:treatment-sec></tp:taxon-treatment>
