# Supplementary material for: Integrative taxonomy resolves the cryptic and pseudo-cryptic Radula buccinifera complex (Porellales, Jungermanniopsida), including two reinstated and five new species
Source: PhytoKeys. 2013 Oct 30;(27):1–113. doi: 10.3897/phytokeys.27.5523 (PMC3821098; doi:10.3897/phytokeys.27.5523)
Supplement: XML Treatment for Radula notabilis [file phytokeys.27.5523-treatment7.xml]

<!DOCTYPE tp:taxon-treatment
  PUBLIC "-//TaxonX//DTD Taxonomic Treatment Publishing DTD v0 20100105//EN" "tax-treatment-NSO.dtd">
<tp:taxon-treatment xmlns:tp="http://www.plazi.org/taxpub"><tp:treatment-meta><mixed-citation publication-type="journal"><person-group><name><surname>Renner</surname><given-names>Matt A.M.</given-names></name><name><surname>Devos</surname><given-names>Nicolas</given-names></name><name><surname>Patiño</surname><given-names>Jairo</given-names></name><name><surname>Brown</surname><given-names>Elizabeth A.</given-names></name><name><surname>Orme</surname><given-names>Andrew</given-names></name><name><surname>Elgey</surname><given-names>Michael</given-names></name><name><surname>Wilson</surname><given-names>Trevor C.</given-names></name><name><surname>Gray</surname><given-names>Lindsey J.</given-names></name><name><surname>von Konrat</surname><given-names>Matt J.</given-names></name></person-group><article-title>Integrative taxonomy resolves the cryptic and pseudo-cryptic <italic>Radula buccinifera</italic> complex (Porellales, Jungermanniopsida), including two reinstated and five new species</article-title><source>PhytoKeys</source><day>30</day><month>10</month><year>2013</year><volume>2013</volume><issue>27</issue><fpage>1</fpage><lpage>113</lpage><pub-id pub-id-type="doi">10.3897/phytokeys.27.5523</pub-id></mixed-citation></tp:treatment-meta><tp:nomenclature><tp:taxon-name>
                        <tp:taxon-name-part taxon-name-part-type="genus">Radula</tp:taxon-name-part>
                        <tp:taxon-name-part taxon-name-part-type="species">notabilis</tp:taxon-name-part>
                        <object-id xmlns:xlink="http://www.w3.org/1999/xlink" xlink:type="simple">http://species-id.net/wiki/Radula_notabilis</object-id>
                    </tp:taxon-name><tp:taxon-authority>M.A.M.Renner</tp:taxon-authority><tp:taxon-status xmlns:xlink="http://www.w3.org/1999/xlink" xlink:type="simple">sp. nov.</tp:taxon-status><xref ref-type="fig" rid="F22">Figs 22</xref><xref ref-type="fig" rid="F24">–24</xref></tp:nomenclature><tp:treatment-sec sec-type="Type"><title>Type.</title><p>Australia: Queensland: Cook, Wooroonooran National Park, tributary of Babinda Stream 30 m above junction with Babinda Stream, forming conspicuous patches of pendant, procumbent, brown-green shoots on trunk of <italic><tp:taxon-name>Ficus</tp:taxon-name></italic> 26 cm dbh rooted in streambed, 85 m, <named-content xmlns:xlink="http://www.w3.org/1999/xlink" content-type="dwc:verbatimCoordinates" xlink:type="simple">17°19'59"S, 145°51'40"E</named-content>, 3 Apr 2012, <italic>M.A.M. Renner 6506, V.C. Linis, &amp; E.A. Brown</italic>. (holotype: NSW909501; isotypes: BRI, CANB, F).</p></tp:treatment-sec><tp:treatment-sec sec-type="Diagnosis"><title>Diagnosis.</title><!--PageBreak--><p><italic><tp:taxon-name>Radula notabilis</tp:taxon-name></italic> can be distinguished from all members of the <italic><tp:taxon-name>Radula buccinifera</tp:taxon-name></italic> and <italic><tp:taxon-name>Radula ventricosa</tp:taxon-name></italic> species complexes by its habit, forming loosely interwoven mats of irregularly and infrequently pseudodichotomously branched shoots on tree trunks, branches and twigs, by its stem anatomy, with free external wall heavily and continuously thickened and brown pigmented, internal tangential radial wall irregularly continuously thickened by fusion of nodular trigones, tan-pigmented, medulla walls unthickened but with large nodular trigones at cell angles, unpigmented, by its trapeziform leaf lobules with exterior and interior margins parallel, and by its leaf-lobe margins crenulated due to medial thickening of external cell wall. The female bracts are relatively small in stature, asymmetrical, tightly imbricate, oblong-obovate, with the larger lobe 665–720 μm long by 440–475 μm wide, smaller lobe 620-650 μm long by 350–370 μm wide, the female bract lobules are rectangular, one half the lobe area, the apex is obtuse to broadly acute, keel arched, and the bract lobe and lobule margins are crenulate. The perianths are conical, flared at mouth, and have repand labia.</p></tp:treatment-sec><tp:treatment-sec sec-type="Description"><title>Description.</title><p>[From NSW909500, NSW909501 and BRI-AQ722865] Forming loosely interwoven mats on tree trunks, branches and twigs, either tightly adherent on or hanging from substrate. Live plants nitid brown-green, fading to brown in herbarium. Shoot systems irregularly and often infrequently branched, female plants predominantly pseudodichotomous due to production of pairs of subfloral innovations below gynoecia. Shoot systems monomorphic, 1.4–2.0 mm wide and up to 40 mm long, branches initially smaller in stature than parent shoot but attaining similar stature by fourth of fifth pair of leaves. Older shoot sectors retaining leaf-lobes, though older leaf lobes may partially fragment on some shoots. Stems 135–160 µm diameter, with cortical cells in a single tier of 14–26 rows; outer half brown-pigmented, inner half tan-pigmented; external free cortical cell wall heavily and continuously thickened, radial longitudinal cortical walls thin or slightly thickened, inner tangential walls heavily and more or less continuously thickened by fusion coarse nodular trigones; medullar cells in 15–32 rows, with coarse nodular trigones, lacking thickenings between trigones, occasionally with heavily and continuous thickenings, all unpigmented or faintly yellow pigmented. Cortical cells on dorsal stem surface arranged in straight longitudinal rows on young and mature shoot sectors. Leaf insertion not reaching dorsal stem mid-line, leaving one or two dorsal cortical cell rows leaf-free; leaf insertion not attaining the ventral stem mid-line, leaving two ventral cortical cell rows leaf-free. Leaf lobes rotund-elliptic to elliptic-oblong, 950–1145 µm long by 610–820 μm wide, contiguous to imbricate, not falcate, acroscopic base not sharply deflexed away from stem, plane, not interlocking over the dorsal stem surface, stem visible between leaf lobes in dorsal view; lobe margins irregular and crenulate, the interior lobe margin sometimes minutely auriculate, not or only just reaching the opposite stem margin, antical margin shallowly curved, becoming substraight in larger leaf lobes, sharply curved through nearly 90° in exterior quarter, exterior margin shallowly curved or straight, sharply curved through nearly 90° in postical quarter, postical margin straight; angle between postical lobe margin and keel c. 135°. Lobules rhombiform when small, transitional as stature increases to trapeziform with exterior and interior margins nearly parallel, one sixth to one fifth the lobe area, 370–735 µm long by 260–480 μm wide, keel straight in rhombiform lobules, arched in trapeziform lobules, angle between keel and stem 135°, keel gradually turning through 90°, keel apex and postical lobe margin flush, interior lobule margin free for one quarter to one third its length, free portion weakly ampliate on rhomboid lobules to moderately ampliate on trapeziform lobules, extending at most half way across the ventral stem surface, acroscopic margin S-shaped to curved, apical portion inclined toward stem in smaller lobules, transitional to perpendicular to stem axis in larger lobules, apex acute in rhomboid lobules transitional to obtuse in trapeziform lobules, free exterior margin straight to shallowly curved, occasionally with a small knee above <!--PageBreak-->the lobe-lobule junction, margins plane, crenulate; lobe-lobule junction antical to the acroscopic end of stem insertion, lobule attached to stem along 0.66–0.75 of the interior margin, stem insertion more or less linear, gently curved at acroscopic and <!--PageBreak-->basiscopic ends, not revolute; a single papilla present at the lobule apex and another two papilla situated on the interior lobule margin above the stem insertion. Leaf lobe cells rounded-oblong, not arranged in rows, unequally sized, 16–26 µm long by 11–19 μm wide, thin walled with triangular trigones, medial wall thickenings absent; cells of lobe margin smaller than those of leaf middle, quadrate to rectangular, 9–15 µm long and wide, interior cell walls evenly and continuously thickened, exterior cell wall thickened differentially at midwall, causing exterior margin to be crenulated, cell lumen not bulging medially; leaf lobe cell surface unornamented, smooth. Oil-bodies not known. Asexual reproduction possibly by caducous leaf lobes but sporadic, older shoot sectors usually retaining most or all of their leaf-lobes, with fragmenting leaf-lobes tearing into several pieces, fragmentation scars jagged, irregular, typically leaving part of basiscopic leaf margin attached beyond keel, shoot primordia forming as irregular buds on leaf lobe after leaf fragmentation. Dioicous. Androecia on indeterminate branches that continue vegetative, androecial bracts in 4–8 pairs, lobules epistatic, keel deeply curved, bucket-like, free apical portion triangular, apex obtuse, moderately deflexed, lobes rounded, not caducous, antheridia not seen. Gynoecia terminal on leading shoots and branches, subtended by one or two full sized subfloral innovations that are again fertile, where a single subfloral innovation is present, a ‘resting’ shoot primordium occurs in place of the second subfloral innovation; archegonia 140–170 µm tall, up to 16–18 per gynoecium on a small raised disc of tissue, encompassed by the protoperianth, archegonia neck eight cell columns; female bracts in one pair, asymmetrical, tightly imbricate, oblong-obovate, larger lobe 665–720 μm long by 440–475 μm wide, smaller lobe 620–650 μm long by 350–370 μm wide, lobules rectangular, one half the lobe area, apex obtuse to broadly acute, keel arched, margins crenulate, insertion interlocking dorsally but not ventrally, insertion equitant. Perianths 2800–3800 µm long, conical and flared at mouth, mouth irregularly repand 880–950 µm wide. Perianth walls unistratose above, with bistratose bands extending up to half way up perianth, increasing in width toward base, becoming confluent, basal perianth walls progressively increasing in thickness, 2–3 stratose. Long stem perigynium present, 5-6 stratose, external cell wall thickened and brown-pigmented, internal walls unthickened and unpigmented. Calyptral perigynium present, base of calyptra bistratose at base, unistratose above, unfertilised archegonia elevated on surface of calyptra.</p><fig id="F22" position="float" orientation="portrait"><label>Figure 22.</label><caption><p><italic><tp:taxon-name>Radula notabilis</tp:taxon-name></italic> Line drawings 1. <bold>A</bold> Dorsal stem surface showing leaf insertion not attaining dorsal stem mid-line leaving two cell rows leaf-free <bold>B</bold> Cellular detail of leaf-lobe margin <bold>C</bold> Cellular detail of medial leaf-lobe cells <bold>D</bold> Detail of lobule apex <bold>E</bold> Detail of lobule interior free margin <bold>F</bold> Ventral view of shoot, note pseudodichotomous branch <bold>G</bold> Ventral view of gynoecium bearing shoot <bold>H</bold> Five lobules showing variation in size and shape <bold>I</bold> Dorsal view of shoot. Scale bars: <bold>B–C, J</bold>: 40 µm. <bold>A, D–E</bold>: 60 µm, <bold>H</bold> 240 µm. <bold>F, G, I</bold>: 600 µm. <bold>A–F, H–I</bold> from BRI-AQ722865. <bold>G</bold> from NSW909500.</p></caption><graphic xmlns:xlink="http://www.w3.org/1999/xlink" xlink:href="PhytoKeys-027-001-g022.jpg" position="float" orientation="portrait" xlink:type="simple"/></fig><fig id="F23" position="float" orientation="portrait"><label>Figure 23.</label><caption><p><italic><tp:taxon-name>Radula notabilis</tp:taxon-name></italic> line drawings 2. <bold>A</bold> Ventral view of male shoot <bold>B</bold> Cellular detail of stem perigynium wall <bold>C</bold> Cellular detail of junction between stem perigynium, perianth wall, (at right) and calyptral perigynium (at left) <bold>D</bold> Longitudinal section of perianth <bold>E</bold> Cellular detail of perianth mouth <bold>F</bold> Archegonium <bold>G</bold> Female bracts in situ <bold>H</bold> Female bracts flattened <bold>I</bold> Perianth bearing shoot <bold>J</bold> Transverse section of stem from primary shoot. Scale bars: <bold>A, I</bold>: 600 µm. <bold>B, C, F</bold>: 60 µm. <bold>E, J</bold>: 40 µm. <bold>D, G, H</bold>: 240 µm. All from NSW909500.</p></caption><graphic xmlns:xlink="http://www.w3.org/1999/xlink" xlink:href="PhytoKeys-027-001-g023.jpg" position="float" orientation="portrait" xlink:type="simple"/></fig><fig id="F24" position="float" orientation="portrait"><label>Figure 24.</label><caption><p><italic><tp:taxon-name>Radula notabilis</tp:taxon-name></italic> pictures. <bold>A</bold> Ventral view of shoot <bold>B</bold> Mature perianth <bold>C–E</bold> Ventral view of lobules on primary shoots <bold>F</bold> Gynoecium <bold>G</bold> Transverse sections of stems from primary shoot <bold>H</bold> Leaf-lobe marginal cells. All from NSW896664.</p></caption><graphic xmlns:xlink="http://www.w3.org/1999/xlink" xlink:href="PhytoKeys-027-001-g024.jpg" position="float" orientation="portrait" xlink:type="simple"/></fig></tp:treatment-sec><tp:treatment-sec sec-type="Etymology"><title>Etymology.</title><p>From Latin <italic>notabilis</italic>: notable, for trumpet shaped perianths with a flared repand mouth that are distinctive among both the <italic><tp:taxon-name>Radula buccinifera</tp:taxon-name></italic> species complex, and Australasian <italic><tp:taxon-name>Radula</tp:taxon-name></italic>.</p></tp:treatment-sec><tp:treatment-sec sec-type="Distribution"><title>Distribution and ecology.</title><p><italic><tp:taxon-name>Radula notabilis</tp:taxon-name></italic> is endemic to the Wet Tropics of north-eastern Queensland, where it is a common epiphyte in riparian rainforest in the tropical lowlands, from the edge of the coastal plain to approximately 300 m asl. <italic><tp:taxon-name>Radula notabilis</tp:taxon-name></italic> is rarely found far from running freshwater, and is usually encountered on tree trunks and branches over or adjacent to watercourses where itoften forms closely adherent mats or pendant-procumbent wefts on bark, and does not often inhabit dense multi-species epiphytic turfs.</p><!--PageBreak--><!--PageBreak--></tp:treatment-sec><tp:treatment-sec sec-type="Variation"><title>Variation.</title><p>Beyond variation in shoot stature and associated size related changes in lobule shape, <italic><tp:taxon-name>Radula notabilis</tp:taxon-name></italic> is morphologically consistent across individuals.</p></tp:treatment-sec><tp:treatment-sec sec-type="Recognition"><title>Recognition.</title><p><italic><tp:taxon-name>Radula notabilis</tp:taxon-name></italic> can be recognized by the combination of its infrequently branched monomorphic shoot systems, its slightly nitid appearance when fresh, the stem being visible between the leaves in dorsal view, the leaves being held in plane with the stem rather than being obliquely patent or dorsally assurgent, the presence of a dorsal leaf-free strip one or two cells wide; the trapeziform lobules with an obtuse apex; the perianths having a long tubular stem perigynium and walls that flare abruptly to the mouth, whose labia are undulate-repand and often partially inrolled.</p><p><italic><tp:taxon-name>Radula buccinifera</tp:taxon-name></italic> is the only named species to have been confused with <italic><tp:taxon-name>Radula notabilis</tp:taxon-name></italic>. The two species are similar in size and colour, the presence of a dorsal leaf-free strip, gross lobule and perianth morphology. However, several character differences are accessible via critical examination. Lobules are quadrate to rhombic when small and large with typically S-shaped antical margin and obtuse to acute apex with and keel curved to straight or arched in <italic><tp:taxon-name>Radula notabilis</tp:taxon-name></italic> (<xref ref-type="fig" rid="F22">Fig. 22H</xref>) vs rhombiform when small, transitional to trapeziform when large, with a straight antical margin and obtuse apex and straight to arched keel in <italic><tp:taxon-name>Radula buccinifera</tp:taxon-name></italic> (<xref ref-type="fig" rid="F11">Fig. 11B</xref>). The stem anatomy of <italic><tp:taxon-name>Radula notabilis</tp:taxon-name></italic> has coarse nodular trigones on cortical and medulla cell walls vs small triangular trigones in cortical and medulla walls in <italic><tp:taxon-name>Radula buccinifera</tp:taxon-name></italic>. The perianth mouth is repand, inrolled and lobed in <italic><tp:taxon-name>Radula notabilis</tp:taxon-name></italic>. vs plane and entire in <italic><tp:taxon-name>Radula buccinifera</tp:taxon-name></italic>. In the field colour differences are sometimes apparent, with <italic><tp:taxon-name>Radula notabilis</tp:taxon-name></italic> being nitid brown-green whereas <italic><tp:taxon-name>Radula buccinifera</tp:taxon-name></italic> may be milky yellow-green through dull brown-green to mid-green, but colour is not always a reliable indicator of identity. Geography also provides a good clue to identity in that <italic><tp:taxon-name>Radula buccinifera</tp:taxon-name></italic> does not occur in the Wet Tropics Bioregion of north-east Queensland.</p></tp:treatment-sec><tp:treatment-sec sec-type="Remarks"><title>Remarks.</title><p><italic><tp:taxon-name>Radula notabilis</tp:taxon-name></italic> is one of three elements present in the type specimen of <italic><tp:taxon-name>Radula mittenii</tp:taxon-name></italic> in herb. Mitten.</p></tp:treatment-sec><tp:treatment-sec sec-type="Specimens examined"><title>Specimens examined.</title><p>Australia: Queensland: Cook District, Babinda Creek, ca 1000 ft, 20 July 1983, <italic>M.L. Hicks 11639</italic>, BRI-AQ722865; 12 km W of Innisfail, Cooroo Lands Road, Waraker Creek, <named-content xmlns:xlink="http://www.w3.org/1999/xlink" content-type="dwc:verbatimCoordinates" xlink:type="simple">12°32'S, 145°55'E</named-content>, 80 m, 28 Jun 1984, <italic>H. Streimann 30030</italic>, CANB8408385; Mission Beach, <named-content xmlns:xlink="http://www.w3.org/1999/xlink" content-type="dwc:verbatimCoordinates" xlink:type="simple">17°53'S, 146°06'E</named-content>, Nov 1963, <italic>D. McVean 26370</italic>, CANB734330; Cook, Daintree National Park, Mossman Gorge, Rex Creek, upstream from swingbridge, <named-content xmlns:xlink="http://www.w3.org/1999/xlink" content-type="dwc:verbatimCoordinates" xlink:type="simple">16°28'13"S, 145°19'42"E</named-content>, 105 m, 24 Mar 2012, <italic>M.A.M. Renner 6275, V.C. Linis &amp; E.A. Brown</italic>, NSW896419; Cook, Wooroonooran National Park, Bellenden Ker Range, North Babinda Creek, Goldfields track, <named-content xmlns:xlink="http://www.w3.org/1999/xlink" content-type="dwc:verbatimCoordinates" xlink:type="simple">17°20'08"S, 145°51'59"E</named-content>, 65 m, 03 Apr 2012, <italic>M.A.M. Renner 6487, V.C. Linis &amp; E.A. Brown</italic>, NSW897204; Cook, Wooroonooran National Park, tributary of Babinda Stream 30 metres above junction with Babinda Stream, <named-content xmlns:xlink="http://www.w3.org/1999/xlink" content-type="dwc:verbatimCoordinates" xlink:type="simple">17°19'59"S, 145°51'40"E</named-content>, 85 m, 03 Apr 2011, <italic>M.A.M. Renner 6504, V.C. Linis &amp; E.A. Brown</italic>, NSW909497; ibid, <italic>M.A.M. Renner 6505, V.C. Linis &amp; E.A. Brown</italic>, NSW909500; ibid, <italic>M.A.M. Renner 6506, V.C. Linis &amp; E.A. Brown</italic>, NSW909501; ibid, <italic>M.A.M. Renner 6507, V.C. Linis &amp; E.A. Brown</italic>, NSW909502.</p><!--PageBreak--><!--PageBreak--></tp:treatment-sec><tp:treatment-sec><!--Section generated to contain objects referenced in tp:taxon-treatment.--><fig id="F11" position="float" orientation="portrait"><label>Figure 11.</label><caption><p><italic><tp:taxon-name>Radula buccinifera</tp:taxon-name></italic> line drawings 1. <bold>A</bold> Five lobules from secondary shoots showing variation in size and shape <bold>B</bold> Five lobules from primary shoots showing variation in size and shape <bold>C</bold> Cellular detail of free interior lobule margin <bold>D</bold> Cellular detail of lobule apex <bold>E</bold> Ventral view of male shoot <bold>F</bold> Ventral view of female shoot <bold>G</bold> Dorsal view of shoot. Scale bars: <bold>A, B</bold>: 240 µm. <bold>C–D</bold>: 60 µm, <bold>E–G</bold>: 600 µm. <bold>A–E</bold> from MEL2054447, <bold>F–G</bold> from NY00831294.</p></caption><graphic xmlns:xlink="http://www.w3.org/1999/xlink" xlink:href="PhytoKeys-027-001-g011.jpg" position="float" orientation="portrait" xlink:type="simple"/></fig></tp:treatment-sec></tp:taxon-treatment>
