# Supplementary material for: Integrative taxonomy resolves the cryptic and pseudo-cryptic Radula buccinifera complex (Porellales, Jungermanniopsida), including two reinstated and five new species
Source: PhytoKeys. 2013 Oct 30;(27):1–113. doi: 10.3897/phytokeys.27.5523 (PMC3821098; doi:10.3897/phytokeys.27.5523)
Supplement: XML Treatment for Radula farmeri [file phytokeys.27.5523-treatment10.xml]

<!DOCTYPE tp:taxon-treatment
  PUBLIC "-//TaxonX//DTD Taxonomic Treatment Publishing DTD v0 20100105//EN" "tax-treatment-NSO.dtd">
<tp:taxon-treatment xmlns:tp="http://www.plazi.org/taxpub"><tp:treatment-meta><mixed-citation publication-type="journal"><person-group><name><surname>Renner</surname><given-names>Matt A.M.</given-names></name><name><surname>Devos</surname><given-names>Nicolas</given-names></name><name><surname>Patiño</surname><given-names>Jairo</given-names></name><name><surname>Brown</surname><given-names>Elizabeth A.</given-names></name><name><surname>Orme</surname><given-names>Andrew</given-names></name><name><surname>Elgey</surname><given-names>Michael</given-names></name><name><surname>Wilson</surname><given-names>Trevor C.</given-names></name><name><surname>Gray</surname><given-names>Lindsey J.</given-names></name><name><surname>von Konrat</surname><given-names>Matt J.</given-names></name></person-group><article-title>Integrative taxonomy resolves the cryptic and pseudo-cryptic <italic>Radula buccinifera</italic> complex (Porellales, Jungermanniopsida), including two reinstated and five new species</article-title><source>PhytoKeys</source><day>30</day><month>10</month><year>2013</year><volume>2013</volume><issue>27</issue><fpage>1</fpage><lpage>113</lpage><pub-id pub-id-type="doi">10.3897/phytokeys.27.5523</pub-id></mixed-citation></tp:treatment-meta><tp:nomenclature><tp:taxon-name>
                            <tp:taxon-name-part taxon-name-part-type="genus">Radula</tp:taxon-name-part>
                            <tp:taxon-name-part taxon-name-part-type="species">farmeri</tp:taxon-name-part>
                        </tp:taxon-name><tp:taxon-authority>Pearson. Journal of the Linnean Society, Botany 46: 29. 1922</tp:taxon-authority></tp:nomenclature><tp:treatment-sec sec-type="Type"><title>Type.</title><p>Ignambi on rocks, 3000 ft, New Caledonia, 30 Jul 1914, <italic>R.H. Compton</italic>. 1530 N.C. (holotype: BM000825023!).</p><p>The type specimens of <italic><tp:taxon-name>Radula farmeri</tp:taxon-name></italic> and <italic><tp:taxon-name>Radula novae-hollandiae</tp:taxon-name></italic> (S-B43474!) share the same suite of characteristics;the leaf-lobe apex is obtuse to subacute, the lobules are longitudinally rectangular with a prominent notch in their apex within which sits the lobule papilla, the lobule marginal cells are irregularly crenulate, and the two specimens are also of equivalent size. The similarity between the types suggest the only substantive difference between <italic><tp:taxon-name>Radula farmeri</tp:taxon-name></italic> and <italic><tp:taxon-name>Radula novae-hollandiae</tp:taxon-name></italic> might be the perianth mouth, which is fimbriate in the former and entire in the latter. We have only Pearsons (1922) observations on this, as the type specimen of <italic><tp:taxon-name>Radula farmeri</tp:taxon-name></italic> in BM today bears no perianths.</p></tp:treatment-sec><tp:treatment-sec sec-type="Australian specimens of R. farmeri"><title>Australian specimens of <italic><tp:taxon-name>Radula farmeri</tp:taxon-name></italic>.</title><p>Australia: Norfolk Island: Mt Pitt Road, Mount Pitt Reserve, 230 m, <named-content xmlns:xlink="http://www.w3.org/1999/xlink" content-type="dwc:verbatimCoordinates" xlink:type="simple">29°1.5'S, 167°56.25'E</named-content>, 2 Dec 1984, <italic>H. Streimann 31867</italic>, CANB650456, is <italic><tp:taxon-name>Radula</tp:taxon-name></italic> subg. <italic><tp:taxon-name>Odontoradula</tp:taxon-name></italic> sp. indet.; Mount Pitt Reserve, Filmy Fern Trail, off Selwyn Pine Road, <named-content xmlns:xlink="http://www.w3.org/1999/xlink" content-type="dwc:verbatimCoordinates" xlink:type="simple">29°01'S, 167°58'E</named-content>, 130 m, 3 Dec 1984, <italic>H. Streimann 32084A</italic>, CANB650459 is <italic><tp:taxon-name>Radula anisotoma</tp:taxon-name></italic> mixed with <italic><tp:taxon-name>Radula</tp:taxon-name></italic> subg. <italic><tp:taxon-name>Odontoradula</tp:taxon-name></italic> sp. indet.; Mount Pitt Reserve, Filmy Fern Trail, off Selwyn Pine Road, <named-content xmlns:xlink="http://www.w3.org/1999/xlink" content-type="dwc:verbatimCoordinates" xlink:type="simple">29°1.3'S, 167°57.6'E</named-content>, 130 m, 3 Dec 1984, <italic>H. Streimann 32078</italic> (CANB650457, NICH, NY, EGR, H) is <italic><tp:taxon-name>Radula anisotoma</tp:taxon-name></italic>.</p><!--PageBreak--></tp:treatment-sec><tp:treatment-sec sec-type="Remarks"><title>Remarks.</title><p><italic><tp:taxon-name>Radula farmeri</tp:taxon-name></italic> was recorded for Australia by <xref ref-type="bibr" rid="B118">So (2006)</xref>. The specimens CANB650456 and CANB650457 are sterile, and while specimen CANB650459 is fertile the perianth mouth is entire. As identification of <italic><tp:taxon-name>Radula farmeri</tp:taxon-name></italic> is dependent on observation of perianths with fimbriate mouths; her determinations are not substantiated by the specimens, and this species should be excluded from the Australian flora.</p></tp:treatment-sec><ref-list><ref id="B118"><mixed-citation xmlns:xlink="http://www.w3.org/1999/xlink" xlink:type="simple"><person-group><name name-style="western"><surname>So</surname><given-names>ML</given-names></name></person-group> (<year>2006</year>) <article-title><italic>Radula</italic> (Radulaceae, Marchantiophyta) in the south pacific.</article-title><source>Journal of the Hattori Botanical Laboratory</source><volume>99</volume>: <fpage>207</fpage>-<lpage>232</lpage>. doi: <ext-link ext-link-type="uri" xlink:href="http://dx.doi.org/10.1093/bioinformatics/btl446" xlink:type="simple">10.1093/bioinformatics/btl446</ext-link></mixed-citation></ref></ref-list></tp:taxon-treatment>
